# Supplementary material for: Cadmium Stress Response of ABC Transporters in Ligusticum chuanxiong: Genome-Wide Identification and Bioinformatic Characterization
Source: Genes (Basel). 2025 Oct 18;16(10):1235. doi: 10.3390/genes16101235 (PMC12563676; doi:10.3390/genes16101235)
Supplement: Supplementary file 1 [file genes-16-01235-s001.zip]

Archive with 1 entries (1 files):
- genes-3907763-supplementary.xlsx
