# Supplementary material for: Cadmium Stress Response of ABC Transporters in Ligusticum chuanxiong: Genome-Wide Identification and Bioinformatic Characterization
Source: Genes (Basel). 2025 Oct 18;16(10):1235. doi: 10.3390/genes16101235 (PMC12563676; doi:10.3390/genes16101235)
Supplement: Supplementary file 1 [file genes-16-01235-s001.zip › genes-3907763-supplementary.xlsx]

## Sheet: Supplementary Table S1
Table S1 qRT-PCR Primers for LcABCs
Gene name		Primer sequence
LcABCB25	F	TGCCATGAACTCCGTCTTCC
	R	TGCGCACCATACCAAAGGAT
LcABCB55	F	AGCCAGCCAAGTTGCGAATG
	R	GTCCTTGCCTGATTCCTGTCTTC
LcABCB65	F	GCCCGTTTATTGTTGCTGCA
	R	CTGCAATGCTAGCTGCTTCG
LcABCC25	F	CGCTGAGCATCTTCCATCTGTCC
	R	GGTTGTTTTCCCACTCCCAGTCC
LcABCG48	F	TGCAGGATTGTCGCTTGGAT
	R	ACATCCACTACTGGCTGTGC
LcABCG89	F	ATGCTTCGTCAGTTCAGCCA
	R	AAGGCCGAGTACATTCCTGC
LcABCG108	F	GTTTCGGTGCCCTGAGAGAA
	R	TTTGACGTGTCCGCCCAATA
LcABCG117	F	CTTTCATGGGGCCATCTGGT
	R	TGAGTGGATTGATGCCGCTT
LcABCG153	F	ACCATTCACCAGCCATCCAG
	R	TCCAGCAGAAACTCAGCAGG

## Sheet: Supplementary Table S2
Table S2 Gene duplicated LcABC genes
Gene 1	Gene 2
LCX10AG001654.mRNA1	LCX11AG001243.mRNA1
LCX10AG002691.mRNA1	LCX11AG002557.mRNA1
LCX10AG002112.mRNA1	LCX11AG002374.mRNA1
LCX10AG002936.mRNA1	LCX5AG000751.mRNA1
LCX10AG001654.mRNA1	LCX6AG003596.mRNA1
LCX10AG004898.mRNA1	LCX7AG001274.mRNA1
LCX10AG002691.mRNA1	LCX7AG000236.mRNA1
LCX10AG001539.mRNA1	LCX8AG001540.mRNA1
LCX10AG003533.mRNA1	LCX9AG000207.mRNA1
LCX10AG002006.mRNA1	LCX9AG000003.mRNA1
LCX10AG005121.mRNA1	LCX9AG000791.mRNA1
LCX11AG002007.mRNA1	LCX3AG000780.mRNA1
LCX11AG002557.mRNA1	LCX7AG000236.mRNA1
LCX1AG004086.mRNA1	LCX3AG003370.mRNA1
LCX2AG000188.mRNA1	LCX6AG002154.mRNA1
LCX3AG000804.mRNA1	LCX8AG000008.mRNA1
LCX4AG005212.mRNA1	LCX6AG002154.mRNA1
LCX4AG005282.mRNA1	LCX6AG002099.mRNA1
LCX4AG003705.mRNA1	LCX6AG002733.mRNA1
LCX4AG003212.mRNA1	LCX7AG000657.mRNA1
LCX4AG004705.mRNA1	LCX9AG003186.mRNA1
LCX5AG005215.mRNA1	LCX7AG003423.mRNA1
LCX8AG002466.mRNA1	LCX8AG004691.mRNA1
LCX8AG002485.mRNA1	LCX8AG004686.mRNA1
LCX10BG000839.mRNA1	LCX10BG004193.mRNA1
LCX10BG001955.mRNA1	LCX11BG002379.mRNA1
LCX10BG001004.mRNA1	LCX11BG001143.mRNA1
LCX10BG001004.mRNA1	LCX6BG003440.mRNA1
LCX10BG003975.mRNA1	LCX7BG002112.mRNA1
LCX10BG003551.mRNA1	LCX7BG003696.mRNA1
LCX10BG001955.mRNA1	LCX7BG001099.mRNA1
LCX10BG002146.mRNA1	LCX7BG000734.mRNA1
LCX10BG002169.mRNA1	LCX7BG000695.mRNA1
LCX10BG001435.mRNA1	LCX8BG005114.mRNA1
LCX10BG002692.mRNA1	LCX9BG004294.mRNA1
LCX10BG001435.mRNA1	LCX9BG000885.mRNA1
LCX11BG002379.mRNA1	LCX7BG001099.mRNA1
LCX1BG003036.mRNA1	LCX3BG003125.mRNA1
LCX1BG001286.mRNA1	LCX4BG003604.mRNA1
LCX2BG000181.mRNA1	LCX6BG002057.mRNA1
LCX3BG000751.mRNA1	LCX8BG000017.mRNA1
LCX3BG000727.mRNA1	LCX9BG000509.mRNA1
LCX4BG005245.mRNA1	LCX6BG002057.mRNA1
LCX4BG005313.mRNA1	LCX6BG002007.mRNA1
LCX4BG003731.mRNA1	LCX6BG002638.mRNA1
LCX4BG003801.mRNA1	LCX6BG002614.mRNA1
LCX4BG003340.mRNA1	LCX7BG001467.mRNA1
LCX4BG004800.mRNA1	LCX9BG002722.mRNA1
LCX5BG004580.mRNA1	LCX7BG003099.mRNA1
LCX8BG001962.mRNA1	LCX8BG004329.mRNA1
LCX8BG001974.mRNA1	LCX8BG004333.mRNA1

## Sheet: Supplementary Table S3
Table S3 Syntenic relationships of LcABC genes with other species
Gene 1	Gene 2
LCX10AG002162.mRNA1	AT1G03905.1
LCX10AG002112.mRNA1	AT1G04120.1
LCX10BG001479.mRNA1	AT1G03905.1
LCX10BG001435.mRNA1	AT1G04120.1
LCX5AG005378.mRNA1	AT1G71960.1
LCX6AG001716.mRNA1	AT1G30400.1
LCX6BG001628.mRNA1	AT1G30400.1
LCX10AG005121.mRNA1	AT2G36910.1
LCX10BG004193.mRNA1	AT2G36910.1
LCX11AG002822.mRNA1	AT2G41700.1
LCX11BG002127.mRNA1	AT2G41700.1
LCX3AG000804.mRNA1	AT2G39350.1
LCX3AG000780.mRNA1	AT2G39480.1
LCX3BG000751.mRNA1	AT2G39350.1
LCX3BG000727.mRNA1	AT2G39480.1
LCX6AG000845.mRNA1	AT2G01320.3
LCX6AG003272.mRNA1	AT2G29940.1
LCX6BG000821.mRNA1	AT2G01320.3
LCX6BG003069.mRNA1	AT2G29940.1
LCX8AG004691.mRNA1	AT2G47000.5
LCX8BG004333.mRNA1	AT2G47000.5
LCX9BG000509.mRNA1	AT2G39480.1
LCX11AG002007.mRNA1	AT3G55320.1
LCX1AG003612.mRNA1	AT3G25620.2
LCX4AG003632.mRNA1	AT3G28345.1
LCX4AG003705.mRNA1	AT3G28860.1
LCX4AG005282.mRNA1	AT3G16340.1
LCX4BG003731.mRNA1	AT3G28345.1
LCX4BG003801.mRNA1	AT3G28860.1
LCX4BG005313.mRNA1	AT3G16340.1
LCX6AG002099.mRNA1	AT3G16340.1
LCX8BG001974.mRNA1	AT3G62150.2
LCX9BG000509.mRNA1	AT3G55320.1
LCX10AG004554.mRNA1	AT4G25450.1
LCX10BG003655.mRNA1	AT4G25450.1
LCX10BG003551.mRNA1	AT4G25750.1
LCX8AG004691.mRNA1	AT4G01820.1
LCX8BG004333.mRNA1	AT4G01820.1
LCX9AG000207.mRNA1	AT4G01820.1
LCX9BG004294.mRNA1	AT4G01820.1
LCX10AG001654.mRNA1	AT5G60790.1
LCX10AG002162.mRNA1	AT5G44110.1
LCX10AG004420.mRNA1	AT5G52860.1
LCX10BG001004.mRNA1	AT5G60790.1
LCX10BG001479.mRNA1	AT5G44110.1
LCX10BG003551.mRNA1	AT5G52860.1
LCX11BG002379.mRNA1	AT5G06530.1
LCX3AG001280.mRNA1	AT5G46540.1
LCX3BG001224.mRNA1	AT5G46540.1
LCX6AG003596.mRNA1	AT5G60790.1
LCX7AG000236.mRNA1	AT5G06530.1
LCX7BG001099.mRNA1	AT5G06530.1
LCX8AG001424.mRNA1	AT5G60740.1
LCX8BG001327.mRNA1	AT5G60740.1
LCX1AG001953.mRNA1	KZN09428
LCX2BG002464.mRNA1	KZN09428
LCX4AG000836.mRNA1	KZN10823
LCX5AG004695.mRNA1	KZN10823
LCX5AG004719.mRNA1	KZN10849
LCX5AG001451.mRNA1	KZN11866
LCX5AG005215.mRNA1	KZN08713
LCX5AG005210.mRNA1	KZN08717
LCX5AG005378.mRNA1	KZN08521
LCX5BG003594.mRNA1	KZN10823
LCX5BG003623.mRNA1	KZN10849
LCX5BG000539.mRNA1	KZN11866
LCX5BG004182.mRNA1	KZN08713
LCX5BG004178.mRNA1	KZN08717
LCX5BG004346.mRNA1	KZN08521
LCX6AG004937.mRNA1	KZN09242
LCX6BG004716.mRNA1	KZN09242
LCX8AG004542.mRNA1	KZN10167
LCX8AG004685.mRNA1	KZN10274
LCX8AG004691.mRNA1	KZN10279
LCX8AG003097.mRNA1	KZN09428
LCX8BG004180.mRNA1	KZN10167
LCX8BG004329.mRNA1	KZN10274
LCX8BG004333.mRNA1	KZN10279
LCX8BG002853.mRNA1	KZN09428
LCX8BG001961.mRNA1	KZN10274
LCX8BG001974.mRNA1	KZN10279
LCX10AG001539.mRNA1	KZN05169
LCX4AG005282.mRNA1	KZN06745
LCX4BG005313.mRNA1	KZN06745
LCX6AG000845.mRNA1	KZN06445
LCX6AG003001.mRNA1	KZN04423
LCX6AG002099.mRNA1	KZN06745
LCX6AG001716.mRNA1	KZN07019
LCX6AG002734.mRNA1	KZN05892
LCX6AG000322.mRNA1	KZN07697
LCX6BG000821.mRNA1	KZN06445
LCX6BG002864.mRNA1	KZN04423
LCX6BG002009.mRNA1	KZN06745
LCX6BG001628.mRNA1	KZN07019
LCX6BG002614.mRNA1	KZN05892
LCX8AG002466.mRNA1	KZN04882
LCX8AG002485.mRNA1	KZN04890
LCX8AG000319.mRNA1	KZN04002
LCX8AG001540.mRNA1	KZN05169
LCX8AG001424.mRNA1	KZN05239
LCX8AG000940.mRNA1	KZN05593
LCX8AG004691.mRNA1	KZN04882
LCX8AG004686.mRNA1	KZN04890
LCX8BG000272.mRNA1	KZN04002
LCX8BG000273.mRNA1	KZN04003
LCX8BG001974.mRNA1	KZN04882
LCX8BG001961.mRNA1	KZN04890
LCX8BG001427.mRNA1	KZN05169
LCX8BG001327.mRNA1	KZN05239
LCX8BG000837.mRNA1	KZN05593
LCX8BG004333.mRNA1	KZN04882
LCX8BG004329.mRNA1	KZN04890
LCX10AG004406.mRNA1	KZN01885
LCX10AG004420.mRNA1	KZN01895
LCX10AG003311.mRNA1	KZN01647
LCX10AG002112.mRNA1	KZN03838
LCX10BG003539.mRNA1	KZN01885
LCX10BG003551.mRNA1	KZN01895
LCX10BG002692.mRNA1	KZN03540
LCX10BG001334.mRNA1	KZN03962
LCX10BG001435.mRNA1	KZN03838
LCX4AG000566.mRNA1	KZN00168
LCX4AG001355.mRNA1	KZN01016
LCX4AG002455.mRNA1	KZN00389
LCX4AG003705.mRNA1	KZN02387
LCX4AG003489.mRNA1	KZN02500
LCX4AG003212.mRNA1	KZN02635
LCX4BG000632.mRNA1	KZN00168
LCX4BG001985.mRNA1	KZN00741
LCX4BG003801.mRNA1	KZN02387
LCX4BG003604.mRNA1	KZN02500
LCX4BG003340.mRNA1	KZN02635
LCX7AG000657.mRNA1	KZN02635
LCX7AG002392.mRNA1	KZN02805
LCX7BG001467.mRNA1	KZN02635
LCX7BG003696.mRNA1	KZN01895
LCX7BG003099.mRNA1	KZN02805
LCX9BG000885.mRNA1	KZN03838
LCX10AG002691.mRNA1	KZM99178
LCX10AG005121.mRNA1	KZM97637
LCX10AG004898.mRNA1	KZM97820
LCX10BG001955.mRNA1	KZM99178
LCX10BG002169.mRNA1	KZM99422
LCX10BG004193.mRNA1	KZM97637
LCX10BG003975.mRNA1	KZM97820
LCX10BG000839.mRNA1	KZM97637
LCX11AG002285.mRNA1	KZM97217
LCX11AG002007.mRNA1	KZM97423
LCX11AG002557.mRNA1	KZM99178
LCX11BG002379.mRNA1	KZM99178
LCX4BG003340.mRNA1	KZM97466
LCX5AG000783.mRNA1	KZM99386
LCX5AG000751.mRNA1	KZM99422
LCX5AG000576.mRNA1	KZM99555
LCX7AG003317.mRNA1	KZM98301
LCX7AG001274.mRNA1	KZM97820
LCX7AG000236.mRNA1	KZM99178
LCX7AG000657.mRNA1	KZM97466
LCX7BG003985.mRNA1	KZM98301
LCX7BG000695.mRNA1	KZM99422
LCX7BG000527.mRNA1	KZM99555
LCX7BG002112.mRNA1	KZM97820
LCX7BG001467.mRNA1	KZM97466
LCX7BG001099.mRNA1	KZM99178
LCX9BG000509.mRNA1	KZM97423
LCX10AG003533.mRNA1	KZM95001
LCX10AG002936.mRNA1	KZM93844
LCX10AG003075.mRNA1	KZM93919
LCX10AG002305.mRNA1	KZM93610
LCX10AG002691.mRNA1	KZM93663
LCX10AG002162.mRNA1	KZM95254
LCX10AG002112.mRNA1	KZM95283
LCX10AG002006.mRNA1	KZM95346
LCX10AG001654.mRNA1	KZM95538
LCX10AG001306.mRNA1	KZM95765
LCX10AG001302.mRNA1	KZM95770
LCX10AG005121.mRNA1	KZM94435
LCX10AG004696.mRNA1	KZM94806
LCX10AG004554.mRNA1	KZM94912
LCX10BG002692.mRNA1	KZM95000
LCX10BG001609.mRNA1	KZM93610
LCX10BG002169.mRNA1	KZM93844
LCX10BG002301.mRNA1	KZM93919
LCX10BG001955.mRNA1	KZM93663
LCX10BG004193.mRNA1	KZM94435
LCX10BG003784.mRNA1	KZM94806
LCX10BG003655.mRNA1	KZM94912
LCX10BG001479.mRNA1	KZM95254
LCX10BG001435.mRNA1	KZM95283
LCX10BG001334.mRNA1	KZM95346
LCX10BG001004.mRNA1	KZM95538
LCX11AG002374.mRNA1	KZM95283
LCX11AG001243.mRNA1	KZM95538
LCX11BG002731.mRNA1	KZM95765
LCX11BG002736.mRNA1	KZM95770
LCX11BG001143.mRNA1	KZM95538
LCX4AG004705.mRNA1	KZM93292
LCX4AG005282.mRNA1	KZM92945
LCX4BG004800.mRNA1	KZM93292
LCX4BG005313.mRNA1	KZM92945
LCX4BG005251.mRNA1	KZM92991
LCX5AG000783.mRNA1	KZM93824
LCX5AG000751.mRNA1	KZM93844
LCX6AG003596.mRNA1	KZM95538
LCX6BG002009.mRNA1	KZM92945
LCX6BG003440.mRNA1	KZM95538
LCX7AG000236.mRNA1	KZM93663
LCX7BG000734.mRNA1	KZM93824
LCX7BG000695.mRNA1	KZM93844
LCX7BG001099.mRNA1	KZM93663
LCX9AG000003.mRNA1	KZM95346
LCX9AG003186.mRNA1	KZM93292
LCX9AG000207.mRNA1	KZM95001
LCX9BG000885.mRNA1	KZM95283
LCX9BG004294.mRNA1	KZM95001
LCX9BG002722.mRNA1	KZM93292
LCX10AG005121.mRNA1	KZM91821
LCX10AG002691.mRNA1	KZM91956
LCX10BG000839.mRNA1	KZM91821
LCX10BG001955.mRNA1	KZM91956
LCX11AG002458.mRNA1	KZM91894
LCX11AG002557.mRNA1	KZM91956
LCX11AG002822.mRNA1	KZM92140
LCX11AG002952.mRNA1	KZM92243
LCX11BG002469.mRNA1	KZM91894
LCX11BG002379.mRNA1	KZM91956
LCX11BG002127.mRNA1	KZM92140
LCX11BG001999.mRNA1	KZM92243
LCX4AG005227.mRNA1	KZM91315
LCX4BG005261.mRNA1	KZM91315
LCX4BG004800.mRNA1	KZM91102
LCX5AG005665.mRNA1	KZM89477
LCX5BG004580.mRNA1	KZM89477
LCX6AG003815.mRNA1	KZM89765
LCX6BG003770.mRNA1	KZM89765
LCX7AG000236.mRNA1	KZM91956
LCX7BG001099.mRNA1	KZM91956
LCX9AG000791.mRNA1	KZM91821
LCX9AG002671.mRNA1	KZM89975
LCX9AG003186.mRNA1	KZM91102
LCX9AG002934.mRNA1	KZM91252
LCX9BG002237.mRNA1	KZM89975
LCX9BG002079.mRNA1	KZM90111
LCX9BG002722.mRNA1	KZM91102
LCX9BG002492.mRNA1	KZM91252
LCX1AG004710.mRNA1	KZM87275
LCX1AG004086.mRNA1	KZM86263
LCX1AG003612.mRNA1	KZM86568
LCX1BG003634.mRNA1	KZM87275
LCX1BG003036.mRNA1	KZM86263
LCX3BG003125.mRNA1	KZM86263
LCX4BG005252.mRNA1	KZM89221
LCX11AG002007.mRNA1	KZM84900
LCX1AG004086.mRNA1	KZM85622
LCX3AG004233.mRNA1	KZM86083
LCX3AG003165.mRNA1	KZM85506
LCX3AG000804.mRNA1	KZM84882
LCX3AG000780.mRNA1	KZM84900
LCX3AG001280.mRNA1	KZM84618
LCX3BG002924.mRNA1	KZM85506
LCX3BG003125.mRNA1	KZM85622
LCX3BG001224.mRNA1	KZM84618
LCX3BG000751.mRNA1	KZM84882
LCX3BG000727.mRNA1	KZM84900
LCX3BG003643.mRNA1	KZM86083
LCX8AG004542.mRNA1	KZM85506
LCX8AG000008.mRNA1	KZM84882
LCX8BG004180.mRNA1	KZM85506
LCX8BG000017.mRNA1	KZM84882
LCX9BG000509.mRNA1	KZM84900
LCX1AG001953.mRNA1	KZM82397
LCX1AG001498.mRNA1	KZM81583
LCX1BG001286.mRNA1	KZM83583
LCX2AG002426.mRNA1	KZM83583
LCX2AG002221.mRNA1	KZM83336
LCX2BG002144.mRNA1	KZM83336
LCX2BG002464.mRNA1	KZM82397

## Sheet: Supplementary Table S4
Table S4 Subcellular Localization and Transmembrane Domain Analysis of the 37 upregulated ABC Transporters
Sequence ID	subcellular localization prediction	Number of predicted TMRs	Predicted Topology
LcABCA1	plasmalemma	6	TM
LcABCA2	plasmalemma	3	TM
LcABCA3	plasmalemma	4	TM
LcABCA4	plasmalemma	4	TM
LcABCB25	plasmalemma	12	TM
LcABCB31	plasmalemma	11	TM
LcABCB33	plasmalemma	10	TM
LcABCB44	vacuole	12	TM
LcABCB49	plasmalemma	6	TM
LcABCB53	plasmalemma	12	TM
LcABCB55	plasmalemma	5	TM
LcABCB56	plasmalemma	10	TM
LcABCB57	plasmalemma	12	TM
LcABCB58	plasmalemma	12	TM
LcABCB65	plasmalemma	12	TM
LcABCC11	endoplasmic reticulum	3	TM
LcABCC15	plasmalemma	14	TM
LcABCC23	plasmalemma	6	TM
LcABCC25	plasmalemma	6	TM
LcABCC31	plasmalemma	11	TM
LcABCC36	plasmalemma	6	TM
LcABCC42	plasmalemma	9	TM
LcABCE10	cytoplasm	0	GLOB
LcABCF11	cytoplasm	0	GLOB
LcABCF13	nucleus	0	GLOB
LcABCG8	plasmalemma	6	TM
LcABCG10	cytoplasm	0	GLOB
LcABCG23	nucleus	0	GLOB
LcABCG48	plasmalemma	11	TM
LcABCG50	plasmalemma	7	TM
LcABCG60	plasmalemma	12	TM
LcABCG89	endoplasmic reticulum	4	TM
LcABCG108	plasmalemma	12	TM
LcABCG110	plasmalemma	7	SP+TM
LcABCG117	plasmalemma	7	SP+TM
LcABCG148	plasmalemma	6	TM
LcABCG153	plasmalemma	6	TM

## Sheet: Supplementary Table S5
Table S5 Specific conserved motifs identified by MEME among 37 upregulated LcABC proteins
motif name	Sequence
motif 1	SGGQKQRVAIARAJLKNPSILLLDEPTSGLDAE
motif 2	ERFYDPTSGQILLDGVDIKKLQLKWLRQQVGLVSQEPVLFNDTIRENIAY
motif 3	GLTLTIRPGQLVALVGPSGSGKTTLJSLL
motif 4	IAYPSQTYFFSVAGEKLIRRIRRMMFEKVVRNEVGWFDKPENSSGAIGAR
motif 5	QGNIELKDVYFSYPARPDVQIFSGFSLSIPAGKTVALVGQSGSGKSTVIS
motif 6	NRTTIVVAHRLSTIKGADVIAVLKNGQIVEKGTHEELI
motif 7	FLTGFSGDAKLMYEKASQVANDAVGNIRTVAAFCAEEKVLELYKQKLEGP
motif 8	KEGGATEAEIIEAAEKANAHKFISGLPQGYDTVVGERGTQL
motif 9	LRQDVSFFDTETNTGEIVGRVSGDTLLIQDAISEKVGNFIHLVATFIGGL M
motif 10	AAGSIFAILDRKSEIDPTDESAETIENVRGEIELRHVDFKYPSRPDVQIF
motif 11	SGGQKQRVAIARAILKSPKILLLDEATSALDAESERVVQDA
motif 12	LLGALYALCLYVGAQLVSSGKATFDEVRTVFFALRAAGMG
motif 13	ERFYDPTAGEVLIDGTBIKEFQLKWLREKIGLVSQEPVLFASSIKDNIAY
motif 14	AAAIVMRTVRNTVDTGRTVVCTIHQPSIDJFEAFDELLLLK
motif 15	LSADAASVRALVGDRLSQIVQNMASAVAGLVIAFAACWQLAFIVLATLPL

## Sheet: Supplementary Table S6
Table S6 Upregulated LcABC protein sequences
gene ID	Gene name	Protein sequence
LCX4AG004705.mRNA1	LcABCA1	MAVGVSSSWTQANALLRKNLTFQKRTMGANVRLILFPFFLCLLLVLLQSIINNELNKASNKCGCTCIDTDGDGQCEQVCGLQYSTVDQSFTCPIPSPPEWPPLLQVPAPEYRAVRTDFSHGDLPSESCKVSGACPATILITGKNSSLGQSVGENMFRNALNQNFSSNINSLANIVLGSESQTEFTNFLEPAFFSDLPVYYLQSKCAPNSTFPVTIRGASSVTVQQEASCVQGLQFWRNSSSDINDELYKGFRKGNSGRKINEIIAGYDLLNSDVSKFNVSIWYNSTIKNDTGNSPIALMRVPGAVNLVSSAYLQFLLGPAANMLFDFVKEMPKPETELRFDFASLLGPLFFTWVILQLFPVVLSSLVYEKEQNLRIMMKMHGLGDGPYWMITYAYFLVI…
LCX4BG004800.mRNA1	LcABCA2	MASFVTSTSSQYRAVRTDFSHGDLPSESCKVSGACPATILITGKNSSLGQSVGENMFRNALNQNFSSNINSLANIVLGSESQTEFTNFLEPAFFSDLPVYYLQSKCAPNSTFPVTIRGASSVTVQQEASCVQGLQFWRNSSSDINDELYKGFRKGNSGRKINEIIAGYDLLNSDVSKFNVSIWYNSTIKNDTGNRPIALMRVPGAVNLVSSAYLQFLLGPAANMLFDFVKEMPKPETELRLDFASLLGPLFFTWVILQLFPVCELKFNDTLFELKHLKLTCFRGGLVIGYILVFGTGLLGGFLFQPFVEDESFPRGWIIVMEIYPGFSLYRGLYEFSQYAINGFSLGIDGMQWKDLNDGANGMKEILIIMFVEWLVVLSVAYYLDQVVASGSGVGRNPL…
LCX9AG003186.mRNA1	LcABCA3	MELQTGFPLLLQQFKSLFFKNFLLSWRSKRATFTQLFSSLFFIFLIYAIQQAIEASFDSSTTFQDVFHPEAVTWYPIPPCEDKFFVKLPCYDFVWSGNDNERVRSIVSRIMLNNPGRLIPTSKVRSFRNTSEVDEWLFSNPMQCPGALHFLERNATVISYGIQTNSTPVSRRGKFEDPTLKFQIPLQFAAEREIARSLIKDPDFSWMVGLKEFAHPAIETFSAVGSIGPTFFLAIAMFGFVFQITSLITEKELKLRQALTIMGLYDTAYWLSWLSWEGIIAALSSLFTVLFGMMFQQVPLGATFNANNWSKHHKRPPFPFAACYSIWISYSDQYSSIYRGIWAFFPPNLLAVGLKLLADATSTPGDPGVSWTGRTKCVANDDTDCLISINDIYKWLILT…
LCX9BG002722.mRNA1	LcABCA4	MEIQTGFPLLLQQFKSLFFKNFLLSWRSKRATFTQLFSSLFFIFLIYAIQQAIEASFDSSTTFQDVFHPEALTSYPIPPCEDKFFVKLPCYDFVWSGNDNERVRSIVSRIMLNNPGRLIPTRKVRSFRNTSEVDEWLFSNPMQCPGALHFLERNATVISYGIQTNSTPVSRRGKYEDPTLKFQIPLQFAAEREIARSLIKDPDFSWMVGLKEFAHPAIETFSAVGSIGPTFFLAIAMFGFVFQITSLITEKELKLRQALTIMGLYDTAYWLSWLSWEGIIAALSSLFTLVTAFGFPYSDQYSSIYRGIWAFFPPNLLAVGLKLLADATSTPGDPGVSWTGRTKCVANDDTDCLISIRVVSVVVRALFLHQSTSPRDDEDVLNEENIVKQQVIDGLVDPS…
LCX4AG003705.mRNA1	LcABCB25	MAETTLPEAKTLPESDKKKTEQSLPFYQLFAFADKFDYLLMIIGSLGAVIHGSSMPVFFLLFGEMVNGFGKNQFDLHKMTDEVSKYALYFVYLGLVVCFSSYAEIACWMYSGERQVSALRKKYLEAVLKQDVGFYDTDARTGDIVFSVSTDTLLVQDAISEKVGNFIHYLSTFLAGLVVGFVSAWKLALLSIAVIPGIAFAGGLYAYTLTGLTSKSRESYANAGIIAEQNGYCKLYCMHGLLKSHGFYIGHRTSQNSILICRESKALDSYSDAIQNTLKLGYKAGMAKGLGLGCTYGIACMSWALVFWYAGVFIRNGQTDGGKAFTAIFSAIVGGMSLGQSFSNLGAFSKGKTAGYKLMEIIKQKPLIFQDPSEGKCLDEVNGNIEFKDVTFCYPSRPD…
LCX4BG003801.mRNA1	LcABCB31	MKFPRSDVCMYILQYALYFVYLGLVVCFSSYAEIACWMYSGERQVSALRKKYLEAVLKQDVGFYDTDARTGDIVFSVSTDTLLVQDAISEKVGNFIHYLSTFLAGLVVGFVSAWKLALLSIAVIPGIAFAGGLYAYTLTGLTSKSRESYANAGIIAEQAIAQVRTVYSYVGESKALDSYSDAIQNTLKLGYKAGMAKGLGLGCTYGIACMSWALVFWYAGVFIRNGQTDGGKAFTAIFSAIVGGMSLGQSFSNLGAFSKGKTAGYKLMEIIKQKPLIFQDPSEGKCLDEVNGNIEFKDVTFCYPSRPDVIIFQGFSIFFPAGKTVAVVGGSGSGKSTVVSLIERFYDPSQGQILLDNVDIKTLQLKWLRDQVGLVNQEPALFATTILENILYGKPDATM…
LCX5AG002902.mRNA1	LcABCB33	MSDNEGARVRRGDEKVAFYKLFVFADRVDVLLMIIGTIGAIANGLTQPLMLVIMSQLINIFGKYDGSNITHEISKVCLLYVYLAIGAGIASGLPITFCTMYVGYEVLKHKLQRQYLTAPATRIRGLYLKTILRQDIAFFDTETTTGEVIGRMSGDTILIQDAMGEKVGKFIQLTSTFIGGFVIAYIRGWLLALVLTSCIPAVLIAGGFMGMIMAKMSSRSQVAYAEAGNVVEQTIGAIRTVASFTREIDAINKYDSKIHIAYATSKHNGIASGLGIGAVLLSIFSTYGLAIWYGSKLIIEKGYDGGKVMNIIMSIITGGISLSQTLPSLSAFSAGQAAAYKMFETINRKPNIDAYDTSGVVLNDIKGTIELKDVYFKYPARPDVQIFSGFSLNIPSGVT…
LCX6BG001495.mRNA1	LcABCB44	MATENEVNGGNTELSLVSTSGAQILEREAESSNVDEKKKETENAKVVPFYKLFSFADSTDVMLMIIGTISAIGNGVCLPLLSILFGELTDAFGRNQSNDETVDKVSQVSLKLVYLAIGAGIASFLQVACWMVTGERQAARIRSLYLKTILRQDISFFDVETSTGEVVGRMSGDTVLIQDAMGEKVGKFIQLVATFIAGFIVAFVKGWLLTLVLLSSIPPLVVAAAIMSIVIARMASRGQEAYAKSSIVVEQTIGSIRTVASFTGEKKAVADYSKSLINAYKSGIGEGLATGFGVGTLYSLVFFTYALAVWFGVKMILEKDYSGGDVINVIIAVLTGSLNLGQASPCLSAFAAGRAAAYKMFETIHRKPEIDAYDTRGKKLDDIHGDIELKDVHFSYPAR…
LCX7AG003282.mRNA1	LcABCB49	MPQGSGMFPCGIIYIKAETCVRDLGYRRSRVVDMYNASLSCYQDLSNITTQLMWGKKKDAVEDGKATDLEHGDAVPAANVSFWRILSVAKPEAKYIIIAIVALLIAFGGKIIDIVSRGLQTPKQQSEAWNDVKNTILEIFLVVIVGSISAAIRAWMFTAVSERVVARLRKNLFSHLVHQEIAFYDVTRTGELLSRLSEDTQIIKNAATTNLSEALRNLSTAAIGLGFMFSTSWKLTLLALVVVPVITVAVRKFGRYLRELSHKTQAAAAVAASIAEESFGAIRTVRSFAKEGYEISRYSEKVNETLRLGLQQAKVVGFFYGGLHASSTLSVIFVVIYGAKLTISGSMTPGALTSFILYSLTVGTSQDRGPDYMRVMKAGAMDLGRRRFAYPSRPNHMGI…
LCX8AG001540.mRNA1	LcABCB53	MSSRGVFGWGQPDLIPLTPVSEVSEPPESPLPYMCENFEDVRGVEEEDEEEDEEREQELAPEAVPIWGLFACADWIDWILMLFGGLAAAAHGVAIVMYVHLFGKVLEVLVVDDSVTKDELFDKFTTQALHIMYIASGVFAASWIEVSCWMLTGERQTAIVRSKYVQVLLNQDMSFFDTYGNNGDIVSQVLGDVLIIQSAISEKVGNYIHNMATFFGGLVIGFINCWQISLITLAVGPFIVAVGGISNIFLQKLAENIQDAYAEAASIAEQALSSTRTLYAFTNEPLSKYSYANSLQATLRYGILVSLVQGLGLGFTYGLAICLCALELWVGKFLVTSGKASGGEIIAALFSVLLSGLGMNQAATNLYSFEQGRIAAYRLYEMISRSSSSVNQDGLTLAS…
LCX8AG004691.mRNA1	LcABCB55	MFVVLGLASFIVYPSQTYFFSVAGCKLIRRIRHMCFEKVVTMEVGWFDKPENSSGAIGARLSADAASVRALVGDTLAQVVQNAASAVAGLVIAFAACWQLAFIVLAMLPLIGLNGYVQMKFMTGFSGDAKLMYEEASQVANDAVGSIRTVASFCAEEKVMELYKQKCEGPMKTGIRQGLISGIGFGLSFTLLFCVYATCFYAGAQLVDNGKTTFNEVFRVFFALTMASVGISQSSSLTPNSSKAKSATTSIFAILDRKSEIDPTNESGETVESARGEIELRHVSFKYPTRPDVQIFRDLSLTIRSGKTVALVGESGSGKSTVIALLERFYDPDSGHITLDGVEIQKLQLKWLRQQMGLVSQEPVLFNDTIRANIAYGKEGGATEAEIIAAAEKANAHKF…
LCX8BG001427.mRNA1	LcABCB56	MSSRGVFGWGQPDLIPLTPVSEVSEPPESPLPFMCENFEDVRGVEEEDEEEDEEREQELAPEAVPIWGLFACADWIDWILMLFGGLAAAAHGVAIVMYVHLFGKVLEVLVVDDSITKDELFDKFTTQALHIMYITSIVSLLQVGLRFHLWMLLGERHGTAIVRSKYVQSAISEKVGNYIHNMATFFGGLVIGFINCWQISLITLVVGPFIVLCGGISNIFLQKLAENIQDAYAEAASIAEQALSSTRTLYAFTNEPLSKYSYANSLQATLRYGILVSLVQGLGLGFTYGLAICLCALELWVGKFLVTSGKASGGEIIAALFSVLLSGLGMNQAATNLYSFEQGRIAAYRLYEMIIRSRFSVNQDGHTSASVQGFVEFWNDWIGKKSTVSWRKYQKPQLG…
LCX8BG001974.mRNA1	LcABCB57	MATENELSGGTTSLASSSTAQILESEAETNIENQKKKETESTKVVPFYKLFSFADSTDVILMIIGTISAIGNGVCLPMLSILFGELTDAFGRNQSNDETVDKVSKVSLKLVYLAIGAGIASFFQVACWMVTGERQAARIRSLYLKTILRQDVSFFDVETNTGEVVGRMSGDTVLIQDAMGEKVGKFIQLVATFIGGFVVAFIKGWLLTLVMISSIPPLVVAGGIMSVVISRMASRGQEAYAKASIVVEQTIGSIRTVASFTGEKQAVADYSKSLIPAYKSGIGEGLATGLGVGTLYSFVFFSYALAVWFGVKMILEKDYSGGDVISVIIAVLTGSLNLGQASPCLSAFAAGRAAAYKMFETIHRKPEIDAYDTRGKKLDDIHGDIELRDVYFRYPARPD…
LCX8BG004333.mRNA1	LcABCB58	MAAVKGLNGDSTELDLGSTSGTPIQEKSNGDQKKETEITKVVPFYKLFSFADSTDIILMIIGTVASIGNGVCMPIMSILIGELTDAFGQNQKNNEVVDKVSKVSLEFVYLAVGAGIASFFQVACWMVTGERQAARIRSLYLKTILRQDVSFFDVETNTGEVVGRMSGDTVLIQDAMGEKVGKFTQLVATFIGGFAIAFFKGWLLTLVMLSSIPPLVVAGGMMSLVIARMSSRGQEAYAKAAIIVEQTIGSIRTVASFTGEKQAVADYSKSLVNAYKSGIGEGLATGLGFGTLFSFLFYSYALAVWFGAKMILEKGYTGGDVLNVIVAVLTGSMSLGQASPCLSAFAAGRAAAYKMFETIKRKPEIDAYDTRGKKLEDIQGNIDLRDVYFSYPARPDEQI…
LCX9BG000509.mRNA1	LcABCB65	MMVSRGLFGWSPPHIQPLTPVSEVSEPPESPSPYLDSSAADAVGVETEDEMDDGEEMEPPPAAVPFSRLFACADRLDWVLMVFGSVAAAAHGTALVVYLHYFAKIIHLLSHSNDSPDKLFDRFTELALTILYIAGGVFAAGWIEVSCWILTGERQTAVIRSRYVQVLLNQDMSFFDTYGNNGDIVSQVLSDVLLIQSALSEKVGNYIHNMATFFSGLVIGFINCWQIALITLAAGPFIVAAGGISNIFLHRLAENIQDAYAEAASIAEQAVSYIRTLYAFTNETLAKYSYATSLQATLRYGILISLVQGLGLGFTYGLAICSCALQLWVGRFLITHGKAHGGEIVTALFAVILSGLGLNQAATNFYSFEQGRIAAYRLFEMISRSSSTVNHDGNTLSSV…
LCX3AG003984.mRNA1	LcABCC11	MGAHLCLLYYWHKFCFRYFKLEAITLDGVGYSKVSRGCITSFSKFYSIIVYVVLAIGSSFCIFCRAMSLAAAGYKTATVLFRRMHFCIFRAPMSFFDSTPSGRILNRASTDQSTIDLNMPNQVGLFAFSIIQLLGIIVVMSQVAWQVFVVFVPVIAISIWLQIRLAQQWLF
LCX4BG005028.mRNA1	LcABCC15	MHKTWWPFMVMMWWFAYVVIDMLMVYLYFVTYFHNIESDSFVSKPNFVDVASFPFSIFLCFNAVNYQYKRASEIEEPLLRKAALSEANVIDDAFSKAGIWSKLTFRWLNPLFKKGRVKKIELSDIPSIPQSEAADNAAALLEESLSKQKNQASLLPNAIFNAIWKPLAVNAIFAGVNTIASYVGPFLITYFVNFLSNKDDNSSSYHGLILAFIFLSAKTVESLSQRQWYFGAQRIGIRVRAALTVLIYKKSLSIKYSGTSTGKIINCVNVDVDRIGDFCWYVHGIWLLPVQVALALVILYRNLGAAPSFAALFATILVMVSNTPLANMQESLHSKIMESKDSRIKATEETLKSMRVLKLHSWEPTFLKKILQLRETERGWLKKYLYTCSAVAFLFWASP…
LCX6AG001716.mRNA1	LcABCC23	MLLMIGLETKIYVKAFRWYIRFGVIYLLVARSCDVTFMTSLKKFYPRSVLFLYICTFFCKILFGMLLLVHIPYLDPYPNYIPLSTGSFDDTKYEELLGGEHVCPEREASMLSRMFFGWITPLMQQGYRRPITEKDVWKLDTWDQTETLRTKFLHCWMEESQKEKPWLLRALNRSLGRRFWFGGFFKIGNDLSQFVGPVILNHLLQSLERGDPAWIGYVYAFLIFVGVSLGVLCEAQYFQNVMRVGFRLRSTLVAAVFRKSLRLTGEGREKFPPGRITNLMTTDANALQKICQQLHGLWSSPFRIIMALVLLYQSN
LCX6AG002750.mRNA1	LcABCC25	MSTGDSTGKDRIYVTHQVEFLPAADVILLIQNGRIAQVGRFEELLNQNIGFEVLVGAHSRALNSVVTVETASRAPPNASNDGESTSEPTSINEVPQSKEDSESTLCTETNERRGNLVNKEERGKGSIGKGVYLAYLTMVKGGAFVPIIVLAHSGFQGLQIVSTYWMAWACPTVEGEEVKDINYILFIYLIISIGSSFCVLVRASLLAVTGLATAEKLFHNMLHSVLRAPMAFFDSTPTGRILNRASTDQDVLDLGIANKLGWCAFSTIQLLGIILVMSQVAWEVFIVFLPVTAICIWYQQYSMPTSRELARLAGVERAPILHHFAESLAGAATIRAFGQKPRFINANLCLVDNHSRPWFHNYAAMEWLSYRLNQLCNFVFAFSLVLLVTLPERIINPSL…
LCX6BG002634.mRNA1	LcABCC31	MLDPSSSTITNLQHIQFWMSWLPLRSPCLWENANIVLQLGFLGFIVLHFVRRIVSSLDQHKTRDDLQQNNKLYVIVGFSYKFCLFCSIFLFGEQLINILLMPQSRIGSECKMPGQVLTSGITQAISCAITLIALYKVLKDKCSKYPLVLRIWWFCSFLMFLVRAALEAYFSFTDDGHSTIPDYVEYILLLTSTCLLVVSVRGKTGIVVKLPDDISEPLLNGDSAENSEENRNCLYGKATLFQLVTFSWLNQLLAVGNKKPLNQDEVPDVHIKDSAEFLSGSFDEILKYIIERDGTTKSSIYKAIYRFVRKKAAINALLAIISAGASYVGPYLIADFVTFLGEKNIQGLESGYILALGFLTAKIVETITERQWNFGARQLSLRLRAALISHVYKKGLALS…
LCX8AG000319.mRNA1	LcABCC36	MLGELPPMVDESVVIRGTVAYVPQISWIFNATVRGNILFGSKFESTRYWRAIDVTALRHDLDLLHGHDLTEIGERGVNISGGQKQRVSMARAVYSDSDIYIFDDPLSALDAHVGQEVFNKCIKEELQGKTRVLVTNQLHFLPQVDKILLVSDGMVKEEGTFEALSRNGPLFQKLMVNAGKMVDHVNENDMSPAVDCNSSIPTANGGDIEFQNGTGYEKAKKGGKSILIKKEERETGVVSWNVLVRYKNALGGLWVVLILFSCYISTEVLRILSSTWLSIWTKQSSSTSYGPGFYIFVYAVLSSGQVLVTLANSFWLITSSLYASKRLHDSMLYSILRAPMVFFHTNPIGRMINRFAKDLGDVDREVATYGNMFLSQVFQLLSTFVLIGIVSTISLWAIM…
LCX8BG000273.mRNA1	LcABCC42	MGFNLLTWYCRPMEYDIWAHETGSAFGAYTPCGIDSFVICVSNLVLMVLVLYRIWLITRDVKVQRFRLRSNVYNYMLGLLAAYCTVEPLFRLGAGVSIFNLDDQTGFAPFEAVSLIINVLSWGFMLLMIGLETKIYVKAFRWYIRFGVIYLLVADTVMLTFMTSLKNFYPRSVLFLYICTFFCKILFGMLLLVHIPYLDPYPNYIPLSTGSFDDTKYEELLGGEHVCPEREASMLSRMFFGWITPLMQQGYRRPITEKDVWKLDTWDQTETLRTKFLYCWMEESQKEKPWLLRALNRSLGRRFWFGGFFKIGNDLSQFVGPVILNHLLQSLERGDPAWIGYVYAFLIFVGVSLGVLCEAQYFQNVMRVGFRLRSTLVAAVFRKSLRLTGEGREKFPPGR…
LCX5AG001767.mRNA1	LcABCE10	MKTIRVAGWEGGVPPVEREDIVVVEEAKEVEEDFCIRWGKICHGFCRCLANHNLDDSNIVHQFSDTLYKLYGLPAPKLNQVLGLVGPKMIGKTAVFEILTGKVQPNLGRVNNPPTWQQLLTYFEKSNYPLYKYFTWILQDQVKVCTKPEALYWFRRENRGNLGRLLEKKDDRGVKADICSDLGLNQIIGRKLASLSCGELQRFAIGLTAVQNAQVYVFDEPSTHLDVKQRLKAAQVIRSLCTPNSYVMVADDDLSVLGYMSDAICCLYGLPGAYGVVSLPFSVRKGINMFLNGFVHTGSIRFCEDSLTSEVAKASKGNVEELEPVARYRYPSMSINWRGFKLQVKEGDFTDNQTIVILGENGTGKTTFIQMLAGLLKPHTVGGSCAKMPKFSVSYKPQK…
LCX10AG001654.mRNA1	LcABCF11	MVSDASKKKAAQKKAAAAAKRGGKSVAAAVAKIGSSDNLSAGVENLQISDRTCTGVLCSHPLSRDIRIESLSLTFHGHDLIVDSELELNYGRRYGLLGLNGCGKSTLLTSIGRRELPIPDHMDIFHLTREIEASDMSSLQAVMNCDEEKIKLEKEAEALSAQDDGGGEALERIYERLDAMDAATAEKRAAEILFGLGFTKQMQAKKTRDFSGGWRMRIALARALFMNPTILLLDEPTNHLDLEACVWLEEMLKKFERILVVVSHSQDFLNGVCTNIIHMQSKQLKMYTGNFDQYLQTRSELEENQMKQYKWEQDQIANMKEYIARFGHGSAKLARQAQSKEKTLAKMERGGLTQKVARDQVLVFRFVDVGKLPPPVLQFVEVSFGYTPDNLIYKNIEFG…
LCX10BG000970.mRNA1	LcABCF13	MVSDASKKKAAQKKAAAAAKRGGKSVAAAVAKIGSSDNLSAGVENLQISDRTCTGVLCSHPLSRDIRIESLSLTFHGHDLIVDSELELNYGRRYGLLGLNGCGKSTLLTSIGRRELPIPDHMDIFHLTREIEASDMSSLQAVMNCDEEKIKLEKEAEALSAQDDGGGEALERIYERLDAMDAATAEKRAAEILFGLGFTKQMQAKKTRDFSGGWRMRIALARALFMNPTILLLDEPTNHLDLEACVWLEEMLKKFERILVVVSHSQDFLNGVCTNIIHMQSKQLKMYTGNLTNIFKPVQNLRRTK
LCX1AG003446.mRNA1	LcABCG8	MFVNEVLELVELDNLKEALVGLPGVNGLSTEQRKRLTIAVELVSNPSIVFMDEPTSGLDARAAAIVMRTVRNTVDTGRTVVCTIHQPSIDIFEAFDEVIAPFINRPTQLLLMKRGGLVLYAGPLGHQSCELIKYFEAIQGISKIKDGYNPATWMLEVTASSQEIILGVDFTAVYQNSDPYKRNKDLIREFSTPRPGSLDISFLRQYSQSFIVQCVACYWKQRCSYWRNTSYTAVRFLFTAFIAIIFGSMFWDLGSKLDTQQDLFNAIGSMYAACLFLGVQNAASVQPVVAVERTVFYRERAAGMYSALPYAFAQVLVEIPYVFFQAGVYSLIVYSMIGFEWTAVKFSWYLFFMFFTFLYFTLYGMMTVAVTHNADIAAIIASAFYAIWNLFSGFIIPRP…
LCX1AG004086.mRNA1	LcABCG10	MEEGAGKMVKKVRSSSSIDRGSVASEEDEKELEWAAIERLPTMRRLRMCVIEDDEDGHSKVVDVTKLGPVEKRLLIHKLINHVQTDNARLLLKMKQRMDKVGIKLPTVEVRYKNLCVEAKCEVVQGEPLPTLWNSFKAIFAIPCCKSPQAKVGIIKGISGVIKPSRMTLLLGPPGCGKTTLLKALAGKLDKSLKVSGEVSYNECKLEDLNSQKISAYISQYDLHTPEMTVRETIDFSARCQGVESRKETMAEISRREKQAGIVPESEIDTYMKAISVSGLERTLQTDYTLKILGLDMCADTPVGDAIRRGISGGQKRRLATGQ
LCX2AG002221.mRNA1	LcABCG23	MSLQCARQKPENNGSEGSLVLSEPQNTKYPDYPGQTNSQSYLQVALYPITLKFEEVVYKVSYHQKDKTILNGVTGMVCPGEILAMLGPSGSGKTTLLTALGGRLTGKLSGKITYNSKLFSGPIKRQTGFVAQDDVLYPHLTVTETLVFTALLRLPKTQTHEEKIHHVECVISELGLTKCKNSMIGGPLFRGISGGEKKRVSIGQEMLINPSLLLLDEPTSGLDSTTAQRILNTLKRLACGGRTIVTTIHQPSSRLYHMFDKVLLLSEGCPIYYGPASTALDYFSSIGFSTTISTNPSDLLLDLANGIRPDSVQVTEQGDATEQEQKSIREVLKASYDTNIFTRLRTEICSADVNNYSHTKYDSSRVRVNSENGAQAGGISLRCFF
LCX4AG005216.mRNA1	LcABCG48	MLMFNGMAELAMTIAKLPVFYKQRDLLFYPTWSYSIPLWIVKIPISFFEAAIWTCLTYYVIGYDPNVGRFIKQYILYVLVNQMASGLFRLVASLGRNMILAMNYGGFAVLVLFALGGFVLARDDVAKMWIWGYYSSPIMYAMNAISVNEFLGHQWDKSTPNNTDTLGVAILKSRGFFPYSYWYWIGTGALIGFIIIFNFFATMALTYLDPLGKPQPLISETDDTNEATELTTREINVETSQSKKKGMVLPFEPYSITFDDIKYSVDMPQEMKEQGVGEDKLLLLKGVTGAFRPGVLTALMGVSGAGKTTLMDVLAGRKTGGYIEGNITISGFPKKQETFARISGYCEQNDIHSPHVTLYESLLYSAWLRLPTEIDSRTRKMFVDEVLELVEVNHLRSAL…
LCX4AG005282.mRNA1	LcABCG50	MYAPRWMNKLGSDNTTRLGLAVLKNLDIYQNQNWVWIGAAALFGFAVLFNILFTFALMYLNPLETKQAIISKETALEMKASQEESAESQRLKGSSRGAESLTKSLSKSDGNNTREMALQRMTSRGLSRNEDAKLEAAAGVSPKRGMVLPFTPLAMSFDKVNYYVDMPQEMKDQGVNEDRLQLLQEVTGAFRPGVLTALMGVSGAGKTTLMDVLSGRKTGGYVEGDIKISGFPKKQETFARISGYCEQNDIHSPQITIQESLIYSAFLRLPKEISKEEKMIFVEQVIDLVELDDLKDAIVGLPGVSGLSTEQRKRLTIAVELVANPSIIFMDEPTSGLDARAAAIVMRTVRNTVDTGRTVVCTIHQPSIDIFEAFDELLLMKRGGQVIYSGPLGNNSHKI…
LCX4BG005313.mRNA1	LcABCG60	MEEEKGRQHSERRTSRSMSRSVSRSVSRAAASFGVEDVFGSMRRSSRAADDDEEALRWAALEKLPTYDRLRTTIMKNYNADSRNQGVAAIHKEVDVRKLGVDDKQQFIDKLFKVAEEDNERFLIKLRDRVDKVGITLPTVEVRYEHLTVEADCFVGDRALPTLPNTVRNIFESALSFFGISLAEKTRLTILKDASGIIKPSRMTLLLGPPSSGKTTLLLALAGKLDSSLKVRGEITYNGHKLKEFVPQKTSAYISQNDVHVGEMTVKETLDFSARCQGVGSRYELLTELARREKDAGIFPEAEIDLFMKATSIEGVESSLFTDYTLRILGLDVCRDTIVGDDMIRGISGGQKKRVTTGEMIVGPCKTLFMDEISTGLDSSTTFQIVKCLQQIVHLTEGT…
LCX6BG002057.mRNA1	LcABCG89	MACLWKQRCSYWRNTSYTAVRFLFAAAIALMLGSMFWDLGSKMRTRQDLFNAMGSMYAACLFLGVQNASSVQPVVDVERTVFYRERAAGMYSALPYAFAQKMPVWWRWYSWICPVAWTLYGMIASQFGDIDDKILSDVQVTVKKFVEDYFGFEHHNVWIAGAAVAGVTVLFAYTFAYSIKSFNFQRR
LCX7BG004364.mRNA1	LcABCG108	MEGKVIRSISKNASRRGWNRDEVFGANNSTRRSSRAQEEDEEALKWAAIEKLPTYNRLRTSFMNTLSENELLGNNKLIDVRKLDINEKQLFIDRFLKDAEEDNEKFLRKFRERLNRVGIELPTVQVRFEHLTVEADCFVGSRALPTLPNATLNAAESALGLFGIRLAKRTNLTILKDVSGIVKPSRMTLLLGPPSSGKTTLLLALAGKLDPSLRVKGDISYNGYRLNEFVPQKSSAYISQNDVHVGEMTVRETLDFAARCLGVGSRYELLSELGRREKEAGIYPEAELDLFMKATAMEGVESSLITNYTLRILGLDICKDTIVGDEMQRGISGGQKKRVTTGEMIVGPAKTLLMDEISTGLDSSTTFQIVKCLQQIVHFTDATILISLLQPAPETYDLF…
LCX8AG000940.mRNA1	LcABCG110	MNETNKQIYLLSAIVIFFSYLKLSQCQIGAGDGDISGDINNPAVLPYLTQVIYSRISNATSSVLASDISRQFKFCIKDPEADWDRAFNFSSNLDFLTSCIQKTQENRKTVVFNVGDVSKRLCTAADLKFYFNHFFESGNVDYLKPNNNCNLTNWGAGCEPGWASSVGPDRDVDLRDSKDIPARTSEPQPCCEGFFCPRGMTCMIPCPWDPIAHLLLSIKIPEYVNRKYNYQLPPAQKNHTCGGANIWADIRTSRDLFCSGGSYCPTSTQKTSCSNGHYCRMGSTSEKRKPEFCSLFYLHYTDGSLHRAFNTDENLAGCFKLTSCGPNTENQNIHAYGILLIAALSTLLLIMYNCSDQVLTTRERRLAKSRERAAKSVHEKVKARERWKSAKEAAKKHTS…
LCX8BG000837.mRNA1	LcABCG117	MNETNKQIYLLSAIIIFFSYLKLSQCQIGAGDGDISGDINNPAVLPYLTQVIYSRISNATSSVLASDISRQFKFCIKDPEADWDRAFNFSSNLDFLTSCIQKTQENRKMVVFNVGDVSKRLCTAADLKFYFNHFFESGNVDYLKPNNNCNLTNWGAGCEPGWASSVGPDRDVDLRDSKDIPARTSEPQPCCEGFFCPRGMTCMIPCPLGSYCPLATLNKDTGVCQPYNYQLPPAQKNHTCGGANIWADIRTSRDLFCSGGSYCPTSTQKTSCSNGHYCRMGSTSEKRKPEFCSLFYLHYTDGSLHRAFNTDENLAGCFKLTSCGPNTENQNIHAYGILLIVALSTLLLIMYNCSDQVLTTRERRLAKSRERAAKSVHEKVKARERWKSAKEAAKKHTSG…
LCX11AG002557.mRNA1	LcABCG148	MEKLSSATGLLRTKSDQLVETISAAMAAMKSPASSEGGPENGGSGTLSRKSSRGVLIGASPGRGSSSNRHNSHIRKTRSAQMKFDLDDLGSGAALSRASSASLGLSFSFTGFTVPPDEIADSMPFSDEDDIPEDLEAGTRKKKIQTEPTLPLYLKFTEVTYKVILKGVTYKEERNILHGITGSVNPGEVLALMGPSGSGKTSLLSLLGARVKDPAPGGSITYNDQPYSKNLKSRIGFVTQDDVLFPHLTVRETLTYAALLRLPKTLSKQEKEQRATDVIYELGLERCQDTMIGGSFVRGISGGERKRVCIGNEIIINPSLLFLDEPTSGLDSTTALRIVQMLHDIAEDGKTVITTIHQPSSRLFHKFDKLLLLSKGSMLYFGNASEAMEYFSSIGCSPL…
LCX11BG002379.mRNA1	LcABCG153	MIGGSFVRGISGGERKRVCIGNETIINPSLLFLDEPTSGLDSPTALRIVQVLHDIAEDGKTVITTIHQPSSRLFHKFDKLLLLSKGSMLYFGNASEAIEYFSSIGCSPLIAMNPAEFLLDLANGNLNDVSVPSELEDRVQILGNSERETKNGKPSPAVVHEYLVESYETRVAENEKKRLLVPIPVAEEVKSKVYSAKREWGASWRKQFSILFWRGLKERRHDYFSWLRVTQVIATAVILGLLWWQSGGHNATELHDQAGLLFFIAVFWGFFPVFTAIFMFPQERAMLNKERAADMYRLSAYFLARTTSDLPLDLLLPSLFLLVVYFMAGLKHSVEAFFLTMLTVFLCIVAAQGLGIAIGATLMDLKKATTLGSVTVMTFMLAGGYFVKNVPVFISWLRY…

## Sheet: Supplementary Table S7
Table S7 Downregulated LcABC genes
gene ID	Gene name	Protein sequence
LCX11AG002822.mRNA1	LcABCA5	MMMFDSFLYCAIGLYLDKVLYNENRPIYPWNFINRWNFRSKKISVEHHACKGETSGELTKEDSSAGPAVEAISLEMKQQELDCRCIQIRNLHKVYSTKKGECHAVKSLHLTLYENQILALLGHNGAGKSTTISMIVGLLSPTSGDALVLGKNILTDMDEIRKNLGVCPQYDILFPELTVKEHLELFANIKGVQADLLDNVVSGMVDEVGLADKLNIVVRALSGGMKRKLSLAIALIGDSKIIVLDEPTSGMDPYSMRMTWQLIKKIKKGRIILLTTHSMDEADVLGDRIAIMANGSLRCCGSSLFLKHKYGVGYTLTMVKTAPDASVAANIVYRHIPSATCVSEVGTEISFKLPLSSSHCFESMFREIEQCTRRSVANSQTTDCEDKQMSGIESYGISV…
LCX4BG003731.mRNA1	LcABCB30	MTKTVVKKKNFGSIQSIFMHADGVDIFLMIMGLIGTIGDGFSMPVMLYATSMLMNDIGGTSNGVDAHFTHSINKNALALCYLACGQLVACFFERQASRLRARYLKAVLRQDVGYFDLHVTSISEVITSVSGDSLVIQDVISEKVPVFVMNVATFIGAYVAGFLMLWRLAIVGLPFVVILIIPGLIYGRTLMGIARKMREEYNKAGTIVEQAISSIRTVYSFVGESKTIIEYSAALEGTVALGLKQGLAKGLAIGSNGLVFAIWAFMSYYGSRMVMYHGAHGGTVFAVGAATAIGGLSLGAALSNVKYFSEATAAGERILEVINRIPKIDSDNMEGEILENVSGEVEFKHIEFAYPSRPESIIFKDLNLKIPAGKAVALVGGSGSGKSTVIALLQRFYDP…
LCX6AG002755.mRNA1	LcABCB43	MGMRKEMSLWSCGGAGVVGELPEREIERGRRERKEIAGERALDTTGDTYLPHVYPVEGYCWTRTGERQASRLRARYLKAVLRQDVGYFDLHVTSTAEVITSVSNDTLVIQDVISEKVPVFLMNASIFFGAYIAAFLMLWRLAIVGLPFALLLIIPGLIYGRTLTGIARKMRVEYNKADAITEEAISSIRTVYSFVAEKRIVSDYSAALEGTVKLGLKQGLAKGLAVGSNGVVFAIWSFMSYYGSRMVMYNNAQGGTTLQVGSCIIVGGLSLGSGLSVVKYLSEAIAAGERIMEVINRVPKIDLENMEGKIIDNISGEVELRQVEFAYPSRPETTIFKDLNLKIPAGKMVALVGESGSGKSTVVALLQRFYDPIKGDILIDGVPIEKLQLKWLRSQMGLV…
LCX6BG002638.mRNA1	LcABCB47	MGNTNKKSGSILSIFMHADALDMLLMILGFLGAVGDGLSTPAMLFVTSKLMNNVGSTISSQTSDHDFTHDINQNALALCYLASAQWVASFLEGYCWTRTGERQASRLRARYLKAVLRQDVGYFDLHVTSTAEVITSVSNDTLVIQDVISEKVPVFLMNASIFFGAYIAAFLMLWRLAIVGLPFAVLLIIPGLIYGRTLTGIARKMRVEYNKADAITEEAISSIRTVYSFVAEKRIVSDYSAALEGTVKLGLKQGLAKGLAVGSNGVVFAIWSFMSYYGSRMVMYNNAQGGTTLQVGSCIIVGGLSLGSGLSVVKYLSEAIAAGERIMEVINRVPKIDLENMEGKIIDNISGEVELRQVEFAYPSRPETTIFKDLNLKIPAGKMVALVGESGSGKSTVVA…
LCX9AG000791.mRNA1	LcABCB61	MEGTSDQGSSKKTDEDKKKQPAAVGFLELFRFADRLDYVLMIIGTVGAFVHGCSLPVFLRFFADLVNSFGSNADNIDKMTQEVLKYAFYFLVVGAAIWASSWAEISCWMWTGERQTTKMRIEYLESALNQDVQFFDTEVRTSDVVFGINTDAVMVQDAISEKLGNFIHYMATFVSGFVVGFTAVWQLALVTLAVVPLIAVIGAIHQITLSKLSAKTQEALSQAGNIAEQTVGQIRMVFAFVGESRALKAYSLALKTAQRLGYKSGFSKGLGLGATYFTVFCCYALLLWYGGYLVRHHYTNGGLAIATMFSVMIGGIALGQSAPSMAAFAKARVAAAKIFLIIDHKPSVNRNSETGLELESVLGQVEIKNVDFSYPSRPDVLILNNLSLSVPSGKTIALV…
LCX10AG003094.mRNA1	LcABCB71	MMSSCFSRKKQVDSTGQVLERKSERKYNIGIILRYVEWSDIFLMFLGTIGAIGDGMSTNCLLVYVSHLFNTLGYGKNPEQNANFMDEIQKCSLYFVYLGLAVMVAAFLEGYCWSKTSERQVLNIRYKYLEAVLRQEVGFFDSQEATTSEIVNSISKDAFLLQELLSEKVPKFLMNTSVFISGLAFSIYFSWRLALVAFPTLLLLIIPGLIYGKYLIYLSKKSFEEYSKANTVLEQAFLSIKTIFSFTAERSIIEKYSAILDRTMKLGIMQGIAKGLAVGSTGLSFAIWGLIAWYGGHLVMYKGESGGRIYAAGISFILSGLSLGVAIPELKYFTEASVAASRIFQRIDRIPEIDSEEKDGLVLEKIRGEVEFKRITFTYPSRPNCIVLKDFSLKIVAGE…
LCX10AG005121.mRNA1	LcABCB74	MEVKKTDEEKKEVVPAVGFMELFRFADRLDYVLMVIGSVGAFVHGSALPLFLRFFADLVNSFGANVNNPDKMTHEVVKYAFYFLVVGAAIWVSSWAEIACWMWTGERQTTRMRVEYLEAALNQDVQYFDTEVRTSDVVFGINTDAVMVQDAISEKLGNFIHYMATFASGFIVGFTAVWQLALVTLAVVPVIAVIGGVHTTTLSKLSAKSQEAQLEAGNIAEQNIAQIRTVVAYVGESRALKAYSSALKISQRLGYKTGLSKGLGLGATYFTVFCCYALLLWYGGYLVRHHYTNGGLAISTMFAVMIGGIALGQSIPSMTAFAKARVAAAKIFRIIDHKPTIDKNSKSGLELDSVLGQVEIKSVNFSYPARPDILILNNFSLSVPAGKTIALVGSSGSGK…
LCX10BG000839.mRNA1	LcABCB75	MSQEYEEEEIKSNNNNNNNNNNNNSVSSSEQWKCSETEGIQLVVSTPHPTQIHLQAQTFSKPQATSLDKTQQEESKFKTQMEGTSDQGSSKKTDEDKKKQPAAVGFLELFRFADRLDYVLMIIGTVGAFVHGCSLPVFLRFFADLVNSFGSNADNIDKMTQEVLKYAFYFLVVGAAIWASSWAEISCWMWTGERQTTKMRIEYLESALNQDVQFFDTEVRTSDVVFGINTDAVMVQDAISEKLGNFIHYMATFVSGFVVGFTAVWQLALVTLAVVPLIAVIGAIHQITLSKLSAKTQEALSQAGNIAEQTVGQIRMVFAFVGESRALKAYSLALKTAQRLGYKSGFSKGLGLGATYFTVFCCYALLLWYGGYLVRHHYTNGGLAIATMFSVMIGGIALG…
LCX4BG005333.mRNA1	LcABCC16	MVILMSKFDLCTGGLSFLCQENFDLGSPCIQRSGLDILNILIVFIFLIFLLLGFVNGQNRINKNWIPLVVSFCCAIISIAYLTKGVLIAKNGDNFSWLLVHFLRAIIWFTLIISLLVRGSKSLQLLASVWWVSFFLALTAINTNVLLKKDNLEILDAVTWPVNFFLLVCAMRNISHFVSADMPHRRLTEPLLAEKSQERLSQLGQANFFSKLVFSWASPLLSLGSSKPLVLDDIPYLATDDQAIVANQKFVQAWDSLLKEKDSNSTTNLTFWAIAKTYWWEMTFVGICLFLRTASVSLSPLLLYGFVNYSNRGTGNTTLDGVLLVGSLIIAKIVESFSQRHFYFSSRRYGMRMRSALMVAVYQKLLRLSSLGRRRHSTGEVVNYIAVDAYRMGEFPMWF…
LCX4BG005336.mRNA1	LcABCC17	MAFLEPGTVLGGLSFLCQENFDLGSPCIQRSGLDILNILIVFIFLIFLLLGFINGQNRINKNWFPLVVSFCCALISIAYLTKGVLIAKNGDNFSCLLVHFVRAIIWFTLIISLLVKGSKSLQLLASVWWVSFFLALTAINTIVLLKKDNLEILDAVTWPVNFFLLVCAMRNISHFVYADLPHKRLTEPLLAEKSQERLSQLGQANFFSKLVFSWASPLLSLGSSKPLVLDDIPYLATDDQAIVANQKFVQAWDSLLKENGSNSTTNLAFWAIAKTYWWEMTFVGICLFLRTASFSLSPLLLYGFVNYSNRGTGNTTLDGVLLVGSLIIAKIVESFSQRHFYFSSRRYGMRMRSALMVAVYQKLLRLSSLGRRRHSTGEVVNYIAVDAYRMGEFPMWFHA…
LCX5AG005215.mRNA1	LcABCC20	MKFICKLTKKLRSRSCNHKILWGERPYCKISWRLNKHLFFFLSEEMFDPSSITYLQFGTSWLQLRSPCLCENASIILQLGFLGFLLLYFVLKTVLRLGKNKTIAYSGEKYKMDVLVGLSYKVCLVCSILLLGSLVAILFVPQSRRGAECETPVPVLTSGILQAIACGITLIALYKVKKDKCSKYPLFLRLWWMCSFIISLTQAVLEAHYALVYHVDITIPNYIDFFGLIACTCLLVISVRGKTGIVINLPNGITEPLLNGDSAKNPDEKRDCPYGKATLLQLVTFSWLNQLFAVGIKKPLDQDEVPDVDIKDSAGFLSRSFDESLNYIRERDGTTNPSIYKAIYSFGRKKAAINAFFAVISAVASYVGPYLINDLVTFLNEKNTRSLKSGYLLALGFLS…
LCX5BG004182.mRNA1	LcABCC21	MFDPSSITYLQFGTSWLQLRSSCLCENASIILQLGFLGFVLLYFVLKTVLRLGKNKTIAYSGEKYKMDVLVGLSYKVCLVCSILLLGSLVAILFVPQGRRGTECETRGPVLTSGILQAIACGITLIALYKVKKDKCSKYPLFLRLWWMCSFIISLTQAVLEAHYALVYHVDITIPNYIDFFGLIACTCLLVISVRGKTGIVINLPNGITEPLLNGDSAKNPDEKRDCPYGKATLLQLVTFSWLNQLFAVGIKKPLDQDEVPDVDIKDSAGFLSRSFDESLNYIRERDGTTNPSIYKAICSFGRKKAAINAFFAVISAVASYVGPYLINDLVTFLNEKNTRSLKSGYLLALGFLSAKIVETVAQRQWIFGARQLGLRVRAALISHIYKKGLVLSSQSCQK…
LCX9BG000885.mRNA1	LcABCC53	MGISLLLEINQVISELSSKRRKFSAKSNPSVALQGLPLLELSSICINLTLVLVFLFIVSAKQIFVCLGRIRVDKEGSNGNSVPIRRRDNEIQSIVIGNWYKASAFCCFYVLFVQVLVLAFDGIGLIRESTRERSRNWTLVLSPAAQSLAWFVLSFSTLHCKFRPLEKFPLLLRVWWGASFVICLCTLYADGNKFLTKGSKLLNSHVLANFVLTPALAFLSFVASRGDTGIQVCRNSDLEEPLLVEEEAGCLKVTPYNEAGIFSLATLSWLNPVLSLGAKRPLELKDIPLLAPKDRSKTNYKVLNSNWEKLKAEDPTGQPYLAWAILKSFWKEAAINAIFAGLNTLVSYVGPYLISYFVDYLGGIETFPHEGYILAGVFFAAKLVETLTTRQWYLGVDIL…
LCX10AG002112.mRNA1	LcABCC56	MMGISLLLHTIADISSKNRKFWTETNPFETLESLPLLELSSICINLTLVLVLLFIVSARQIVVCLGRIRVDKEGSNRNSVPIRCSRDGDIQNIVIGRWYKASAFCCFYVLFLQVLVLGFDGIGLIRESARGKSINWTLVLSPAAQSLAWFLLSFSTLHCKFSSSEKFPLLLRVWWLASFVICLCTLYADVNKFLTEGSKHLNSHAVANIALTPVLAFLTFVAARGDTGIHVYRNSDLEEPLLVEEAGCLKVTPYSEAGIFSLATLSWLNPVLSLGAKRPLELKDIPLLAPKDRTKTNYKGLNSNWEKLKAENPTGQPSLAWAILKTFWKEAACNAIFAGLDTLVSYVGPYLVSYFVDYLGGIETFPHEGYILAGIFFAAKLVETLTTRQWYIGVDILGM…
LCX10AG004406.mRNA1	LcABCC58	MPNRDTTFPRKRIDAINGTTKSLVANHLAESLAGVMTIRAFEEEDRFFLKNLDLIDTNASPYLHNFAANEWLIQRLETLSATVLSSSALCMVLLPSGTFSSGFIGMALSYGLSLNLSLVGSINNQCLLANHIISVERLKQYMHIPSEAPEVIEDKRPPTNWPPVGKVEIQDLQIKYRPAAPLVLRGISCTFEGGNKIGIVGRTGSGKTTLIGALFRLVEPSGGKIVVDGIDISTIGLHDLRSRFGIIPQDPTLFNGTVRYNLDPLSQHTDQEIWEVLGKCQLRETVQEKEVGLDSLGT
LCX10BG003539.mRNA1	LcABCC61	MDELWTLFCGKSDCSDGNHGTCGSDLVLLTHPSSCLNHVLIFVFDILLLAMLLFNIVFKRPDKSTHSSRRVSRLQLISAIYNALLGLGYLCWGVLTLEERLRRKQTIVPLNWWLLALFHGLTWLSVSFTVSIWGKHLSRAPVRILSVLAFIFAGVSFGLSLFDAIAHKEWAMKMALDVFSFLGASLLLLCTYKGLICEESDENGSDLYTPLNGDRNAAGMKNDSAGLATPLATAGFFSKMSFWWLNPLMKRGRKKTLLDEDIPKLRKEDQAETCYLLFMEQLDKQKAKDPWTQPSILRTIFLCHQRDTFISGFFALLKIITISAGPLLLNAFINVAEGKGSFKYEGYVLALLLFFSKNLESLSQRQWYFRSRLIGVKIRSLLTAAIYKKQLRLSNAAKT…
LCX10AG002305.mRNA1	LcABCD3	MQELQLNCISKSVCFNSVIITTPHHRNRRQLCLRFSPPPLNNLTTMLPENNLLRRRKNTIFTCRTSTASPPSPPQSDSPELPNQSGDERRKGSDLQTLARRFWKVAAPYWYSDDDKKQARLQLAAVFALTFATTGISVGFNFLGRDFYNALSNKDQEQFTKQLLYYLASFLWRNSGEHIAPFSSIRYCSLSLLMYFLLGNTNTLMEQLGEHFKPRMLELATALFQNSRCLVLLNSFPAHKCVQEQACKLARQAACIKVFVLRDYARDTLALRWRSWMTTYYMERYLKNQTFYQIQSQSIIDNPDQRIVDDLSSFTGIALSFSLTLFNSAVDLISFSNILLGIYPPLFVILLLYSIGGTIISVFLGRGLVTLNFLQEKKEADFRYGLVRVRENAESIAFY…
LCX10BG001609.mRNA1	LcABCD4	MLPENNLLRRLKNTIFTCRTSTASPPSPPQSDSPEPPNQCIFIQSGDERRKGSDLQTLARRFWKVAAPYWYSDDDKKQARLQLAAVFALTFATTGISVGFNFLGRDFYNALSNKDQEQFTKQLLYYLASFAGGIPVFVLRDYARDTLALRWRSWMTTYYMERYLKNQTFYQIQSQSIIDNPDQRIVDDLSSFTGIALSFSLTLFNSAVDLISFSNILLGIYPPLFVILLLYSIGGTVISVFLGRGLVTLNFLQEKKEADFRYGLVRVRENAESIAFYGGEENELQLLLQRFRSAFENLTQLLISSRNLEFFTNGYRYLIQILPAAVVAPLYFAGKIDFGVINQSVSAFNHILGDFSLIVFQFQSISAFTAVIDRLGEFDDVLDSESSKSPEDSSKGIQL…
LCX6BG003440.mRNA1	LcABCF8	MVSDASKKKAAQKKAAAAAKRGGKSAVVAVAAVTKAAANGSNSGVDKVTNGVGAMQISDRTCTGVLCSHPLSRDIRIESLSLTFHGHDLVVDSELELNYGRRYGLLGLNGCGKSTLLTAIGRREIPIPEHMDIFHLTREIEASDMSSLEAVINCDEERLQLEKEAEVLAGQDDGGGEALERIYERLDAMDASTAEKRAAEILFGLGFTKMMQEKKTRDFSGGWRMRIALARALFMNPTILLLDEPTNHLDLEACVWLEETLKKFERILVVVSHSQDFLNGVCTNIIHMQSKKLKMYTGNFDQYVQTRAELEENQMKQYRWEQEQIASMKEYIARFGHGSAKLARQAQSKEKTLAKMERGGLTEKVARDKVLVFRFVDVGKLPPPVLQFVEVTFGYTPEN…
LCX1AG003612.mRNA1	LcABCG9	MMPLDQHDQATTPRSPISIQVNNKPDNISVYAEPFDSTSNTRPFVDQQISNQESATAVRFSVLRTSLCSVTLKFEDVGYSIKLPGNTGGNYLASCKPKHAIKTLLNGVSGIVKPGELLAMLGPSGSGKTTLLTALAGRLPGKISGKITYNGLPFSSSIRHKTGFVTQDDILYPHLTVLETLTYAALLRLPKTLTKEEKIEQAELAIMELGLTRCRNTLVGGPLIRGVSGGERKRVSIGQEMLVNPGLLLLDEPTSGLDSTTAQRIVMTLRGLARGGRTVVTTIHQPSSRLFRMFDKVLVLSEGFPIYSGNADQVMDYFGSIGYVPGFNYVNPADFLLDLANGVAPDLRQNESPEFLGIPDQHDDQNSIKKSLVASYKNNIDPCLKDEIARTFQDRPGGP…
LCX2AG000192.mRNA1	LcABCG19	MEASSVLRLSSREKMGSLKGSLRATSSSIWRDQGMDVFSKSTRDEDDEEALKWAALEKLPTFDRLKKGLLLGSEGAGTINEVDIDNLGVNQRRDLLERLVKIADEDNEKFLLKLRDRIDRVGVQLATIEVKFENLHVEAEAFVGSRALPSFFNFNLSILEGLLNVFRILPNNKKQYTILDDVSGIIRPSRMTLLLGPPSSGKTTLMLALAGKLDPSLKTSGSITYNGHDMQEFVPQRTAAYISQHDLHIGEMTVRETLAFSARVQGVGSNYEMLAELARREKGANIKPDPDLDIYMKAAATAGQEASVVTDYVMKVLGLDVCADTLVGDQMLRGISGGQKKRVTTGEMLVGPSRALFMDEISTGLDSSTTYQIVKALGHSVHILQGTAFISLLQPAPET…
LCX5AG001453.mRNA1	LcABCG64	MSIHCMVPKPDNTGSEPMEGPALMSEEPHDRPYLAYPAETNSQSKSHLQFEEVVYKVSYEHKGTWCGGTLHTKEKTILNGVTGTVCPGEILAMLGPSGSGKTTLLTALGGRLTGKISGKISYNSHPFSGTIKRRTGFVAQDDVLYPHLTVAETLLYTALLRLPKTLTHDEKVQHVDNVITELGLIRCKNSMIGGPLFRGISGGEKKRVSIGQEMLTNPSLLLLDEPTSGLDSTTAQRILTTVKRLASGGRTVITTIHQPSSRLYHMFDKLVLLSEGCPIYYGPASTALDYFSSIGFSTSMSMNPADVLLDLANGIRPESMQTIEQGETTEQGETTEQEKKSVRQTLVSAYENSISPRLRAELFNADVNSYNHTKNDSTSKVLVDEKVFEVRAMVHKLVD…
LCX5AG004697.mRNA1	LcABCG67	MDSPNNLSRLTPLAHPTRTLLLNFNAKHINDQSETPTPPTDEDEINTNIDQRHNYYIPELEADDVPFYNSASSTNTPLRSPPHVSCLQTPSIRLYGSGSKRSRSVKSEATESRFSRREERQEDSQAAGIYVTWSDLWVTVPGKNGGRRPILQGLTGYVRPGECLAIMGPSGCGKSTLLDTLAAIYFSAQLQLPDSMSKLAKRERAIMTITDMGLQDDMNTRIGGLTGGQKRRVSICIEILKHPQLLFLDEPTSGLDSAASYHVMSRIIKLAQLDKRTVIASIHQPSGEVFDLFHNLSLLSSGKQVYFGATSRANEDVEHELGGSIITATKAIEILVNAYTSSESHQQVINKVYEICEKNQVTLKEKEGQAGFITQCQVLTKRSFINMYRDPGYYWLRLV…
LCX5BG000539.mRNA1	LcABCG70	MSIHCMVPKPDNTGSEPMEGPPLMSEEPHDRPYLAYPAETNSQSKSHLQVNLYPIILKFEEVVYKVSYEHKGTWCGGTLRTKEKTILNGVTGTVCPGEILAMLGPSGSGKTTLLTALGGRLTGKISGKISYNSHPFSGTIKRRTGFVAQDDVLYPHLTVAETLLYTALLRLPKTLTHDEKVQHVDNVITELGLIRCKNSMIGGPLFRGISGGEKKRVSIGQEMLTNPSLLLLDEPTSGLDSTTAQRILTTVKRLASGGRTVITTIHQPSSRLYHMFDKLVLLSEGCPIYYGPASTALDYFSSIGFSTSMSMNPADVLLDLANGIRPESMQTIEQGETTEQEKKSVRQTLVSAYENSISPRLRAELFNADVNSYNHTKNDSTKRYLKSEQWCTSWWIQFK…
LCX7AG000236.mRNA1	LcABCG100	MDPKSSATGLMRTQSDQIVEIEIMSAAMKSPSLLTDGVTGTENSSRKSMSKGGLSASPGGAGSTSSRPRRKSMSAQMKFDVDEFSSDAALSRASSASMGFSFTAFTVPSNDIADSRLLSEDNDDYNRITEDIEAGTLKKKIQTDPTLPLYLKFTEVTYKVNIKGVTFTEEKNILHGITGSVNPGEVLALMGPTGCGKTTLLSVLGGRVAEIQSKSSTTATNDTNETGKGATATNVISELGLERCQDSMIGWENNYHYNSPAIKQAFHKFDKLILLDKGSMLYFGKASEVMKYFSSIGCSPLIAMNPAEELKDRVHVGNSDRESKNGKPSPTMVHEYLVEAYETQVAENEKKRLLIPITIDEETKSKVYSKKARMGSKLEETVLHIVVIKPKNFTIRFIV…
LCX9BG002492.mRNA1	LcABCI12	MEPFQEEAQEHLLAVDVNDKACGHRTKIIVRGLTKESDKDVPILRNINLEIPKGVIMGVIGPSGSGKSTLLRALNRLWEPPCATVFLDGVDICHLDVLSLRRKVGMLFQLPALFEGTVADNIRYGPQLRGKKLSDSEVHKMLKLADLDISISDRPASELSVGQAQRVALARTLANEPEVLLLDEPTSALDPISTQNIEDVLVKLKNKQGMTIIMVSHSIKQIQRVADVVCLLVDGEIVESLEPDKLSQAKHPMALRFLQLSS
LCX10BG001479.mRNA1	LcABCI16	MAKQGEESNGIRVKGMQFGYDIQNPLFVDFTLYISPGSRCLLVGANGSGKTTLLKILAGKHMVGGRDVVQVLNCSAFHDTHLVCSGDLSYLGGSWTKTVGSAGEIPLQGDFSAEHMIFGVEGINPVRREKLIELLDIDLRWRMHKVSDGQRRRVQICMGLLHPFQVLLLDEVTVDLDVVARMDLLDFFKEECEQRGATIVYATHIFDGLETWATDLAYIQDGELRRTEKLSELSELKHAANLLSVVECWLRSETKIEKKKPANNSSQVKKSSPFDSSPFRSTRHMAYYR
LCX10BG003784.mRNA1	LcABCI17	MAALNCSSPSPPPLIPSFRNSPCNSLLFTIPATRRRSFPSFRLRSSLAVESPATSGTNNGGDSPKILLQVKDLTAVIAQSEQPILKGVNLCIYEGEVHAVMGKNGSGKSTFAKVLVGHKDYEVTGGSIVFKGENLLDMEPEDRSIAGLFMSFQSPVEIPGVSNIDFLLMAYNARRKKQGLPELSPIEFYAYIMPKLEVVNIKPDFLNRNVNEGFSGGEKKRNEILQLAVLGAELSILDEIDSGLDVDALRDVSKAVNGLLTPKKSVLMITHYLRLLEYIKPNYIHIMEDGKIIKTGDISIAKLLEKEGYKAVSAT
